# Supplementary material for: New Strategy for the Design of Anti-Corrosion Coatings in Bipolar Plates Based on Hybrid Organic–Inorganic Layers
Source: Molecules. 2023 Apr 6;28(7):3279. doi: 10.3390/molecules28073279 (PMC10097085; doi:10.3390/molecules28073279)
Supplement: Supplementary file 1 [file molecules-28-03279-s001.zip]

Archive with 1 entries (1 files):
- molecules-2312079-supplementary.pdf
